# Supplementary material for: Biogenic Selenium Nanoparticles: A Fine Characterization to Unveil Their Thermodynamic Stability
Source: Nanomaterials (Basel). 2021 May 1;11(5):1195. doi: 10.3390/nano11051195 (PMC8147324; doi:10.3390/nano11051195)
Supplement: Supplementary file 1 [file nanomaterials-11-01195-s001.zip]

Archive with 1 entries (1 files):
- nanomaterials-1201566-supplementary-conversion.pdf
